# Supplementary material for: Propulsive Force Modulation Drives Split-Belt Treadmill Adaptation in People with Multiple Sclerosis
Source: Sensors (Basel). 2024 Feb 6;24(4):1067. doi: 10.3390/s24041067 (PMC10891828; doi:10.3390/s24041067)
Supplement: Supplementary file 1 [file sensors-24-01067-s001.zip]

Archive with 1 entries (1 files):
- sensors-2840132-supplementary.pdf
